# Supplementary material for: EDIL3/Del-1-Dependent Induction of AMPKβ Phosphorylation Regulates the Progression of Mesenchymal Stem-like Triple-Negative Breast Cancer
Source: Int J Mol Sci. 2026 Mar 15;27(6):2679. doi: 10.3390/ijms27062679 (PMC13026944; doi:10.3390/ijms27062679)
Supplement: Supplementary file 1 [file ijms-27-02679-s001.zip]

Archive with 1 entries (1 files):
- ijms-4167764-supplementary.pptx
